# Supplementary material for: Genotyping of French Bacillus anthracis Strains Based on 31-Loci Multi Locus VNTR Analysis: Epidemiology, Marker Evaluation, and Update of the Internet Genotype Database
Source: PLoS One. 2014 Jun 5;9(6):e95131. doi: 10.1371/journal.pone.0095131 (PMC4046976; doi:10.1371/journal.pone.0095131)
Supplement: Data S2 — Table of the 35 genotypes defined by the 130 Bacillus anthracis strains and external collections strains typed with the MLVA31 panel. (XLS) [file pone.0095131.s002.xls]

## Sheet: supplementary_file2
Key	canSNP branch	genotype	identicals	MLVA_CC	vrrA	vrrB1	vrrB2	vrrC1	vrrC2	CG3	pXO1	pXO2	bams01	bams03	bams05	bams13	bams15	bams21	bams22	bams23	bams24	bams25	bams28	bams30	bams31	bams34	bams44	bams51	bams53	vntr12	vntr16	vntr17	vntr19	vntr23	vntr35
Ames	A.Br.Ames	REF		nd	4	20	13	53	17	2	7	9	16	26	5	70	24	10	16	11	11	13	14	57	64	11	8	9	8	6	20	4	4	4	5
Ba#175	B.Br.CNEVA	1	3	CC2	3	19	14	53	17	2	9	7	14	26	6	27	42	10	15	10	11	13	14	17	64	9	8	8	6	5	23	3	5	3	6
Ba#178	B.Br.CNEVA	2	7	CC2	3	19	14	53	17	2	9	7	14	27	6	27	42	10	15	10	11	13	14	17	84	9	8	8	6	5	23	3	5	3	6
Ba#106	B.Br.CNEVA	3	6	CC1	3	19	14	53	17	2	9	6	14	27	6	27	42	10	15	10	11	13	14	17	84	11	8	6	6	5	24	3	5	3	5
Ba#210	B.Br.CNEVA	4	36	CC1	3	19	14	53	17	2	9	6	14	27	6	27	42	10	13	10	11	13	14	17	84	13	8	6	6	5	22	3	5	3	5
Ba#237	B.Br.CNEVA	5	8	CC1	3	19	14	53	17	2	9	6	14	27	6	27	42	10	15	10	11	13	14	17	85	13	8	6	6	5	23	3	5	3	5
Ba#150	B.Br.CNEVA	6	2	CC1	3	19	14	53	17	2	9	6	14	27	6	27	42	10	15	10	11	13	14	17	84	13	6	6	6	5	23	3	5	3	5
Ba#173	B.Br.CNEVA	7	6	CC1	3	19	14	53	17	2	9	6	14	27	6	27	42	10	15	10	11	13	14	17	84	13	8	6	6	5	23	3	5	3	5
Ba#069	B.Br.CNEVA	8	1	CC1	3	19	14	53	17	2	9	6	14	27	6	27	42	10	13	10	11	13	14	17	84	13	8	6	6	5	23	3	5	3	5
Ba#144	A.Br.005/006	9	1	nd	2	20	15	57	21	2	6	5	13	21	6	24	43	10	11	11	8	13	14	60	64	9	6	9	8	6	22	4	5	4	4
Ba#108	A.Br.Vollum	10	1	nd	2	20	13	48	21	2	10	8	13	30	7	20	44	10	16	11	11	13	14	72	64	9	6	9	8	6	20	12	5	2	4
Ba#145	A.Br.008/009	11	1	CC4	4	20	14	57	21	1	6	7	13	30	6	30	37	10	16	11	11	13	14	78	65	9	8	9	8	6	20	4	5	4	4
Ba#212	A.Br.008/009	12	5	CC4	4	20	14	57	21	1	8	7	13	28	7	30	36	10	16	11	11	13	14	78	65	9	8	9	8	6	20	4	5	4	4
Ba#154	A.Br.008/009	13	2	CC4	4	20	14	57	21	1	8	7	13	28	7	30	36	10	16	11	11	13	14	75	65	9	8	9	8	6	20	4	5	4	4
Ba#142	A.Br.008/009	14	2	CC4	3	20	14	57	21	1	8	7	13	28	7	30	37	10	16	11	11	13	14	78	65	9	8	9	8	6	20	4	5	4	4
Ba#152	A.Br.008/009	15	1	CC4	4	16	14	57	21	1	8	7	13	30	5	30	45	10	16	11	11	13	14	75	64	9	8	9	8	6	20	4	5	4	4
Ba#143	A.Br.008/009	16	1	CC4	4	20	14	57	21	1	7	7	13	30	7	30	45	10	16	11	11	13	14	75	64	9	8	9	8	6	20	4	5	4	4
Ba#141	A.Br.008/009	17	1	CC4	4	20	14	57	21	1	5	7	13	30	7	30	45	10	16	11	11	13	14	75	64	9	8	9	8	6	20	5	5	4	4
Ba#236	A.Br.008/009	18	1	CC4	4	20	14	57	21	1	8	7	13	30	7	30	45	10	16	11	11	13	14	70	65	9	8	9	8	6	20	4	5	4	4
Ba#188	A.Br.008/009	19	2	CC4	4	20	14	57	21	1	8	7	13	30	7	30	45	10	16	11	11	13	14	69	65	9	8	9	8	6	20	4	5	4	4
Ba#176	A.Br.008/009	20	2	CC4	4	20	14	57	21	1	8	7	13	30	7	30	45	10	16	11	11	13	14	78	65	9	8	9	8	6	20	4	5	4	4
Ba#089	A.Br.008/009	21	2	CC4	3	20	14	57	21	1	8	7	13	30	7	30	45	10	16	11	11	13	14	72	65	9	8	9	8	6	20	4	5	4	4
Ba#148	A.Br.008/009	22	2	CC4	4	20	14	57	21	1	8	7	13	30	7	30	41	10	16	11	11	13	14	75	64	9	8	9	8	6	20	4	5	4	4
Ba#174	A.Br.008/009	23	1	CC4	4	20	14	57	21	1	8	7	13	30	7	20	45	10	16	11	11	13	14	78	64	9	8	9	8	6	20	4	5	4	4
Ba#139	A.Br.008/009	24	1	CC4	4	20	14	57	21	1	8	7	13	30	8	30	45	10	16	11	11	13	14	78	64	9	8	9	8	6	20	4	5	4	4
Ba#116	A.Br.008/009	25	2	CC4	4	20	14	57	21	1	8	7	13	30	6	30	45	10	16	11	11	13	14	78	64	9	8	9	8	6	20	4	5	4	4
Ba#190	A.Br.008/009	26	3	CC4	4	20	14	57	21	1	8	7	13	30	7	30	45	10	16	11	11	13	14	78	64	9	8	9	8	6	20	4	5	4	4
Ba#170	A.Br.008/009	27	1	CC4	4	20	14	57	21	1	8	7	13	30	7	30	45	10	16	11	11	13	14	77	64	9	8	9	8	6	20	4	5	4	4
Ba#115	A.Br.008/009	28	2	CC4	4	20	14	57	21	1	8	7	13	30	7	30	45	10	16	11	11	13	14	72	64	9	8	9	8	6	20	4	5	4	4
Ba#114	A.Br.008/009	29	1	CC4	4	20	14	57	21	1	8	7	13	30	7	30	45	10	16	11	11	13	14	69	64	9	8	9	8	6	20	4	5	4	4
Ba#087	A.Br.008/009	30	1	CC4	4	20	14	57	21	1	8	7	13	30	7	30	45	10	16	11	11	13	14	75	64	9	8	9	8	6	20	4	5	4	4
Ba#112	A.Br.001/002	31	1	nd	4	20	14	53	17	2	8	10	16	28	7	66	45	10	16	11	11	13	14	57	64	11	8	9	8	6	20	4	4	4	5
Ba#109	A.Br.001/002	32	1	nd	4	20	14	53	17	2	9	8	16	28	7	27	45	10	16	11	11	13	14	31	59	11	8	9	8	6	20	3	4	4	5
Ba#107	A.Br.001/002	33	1	nd	4	20	14	53	17	2	7	11	16	28	7	27	45	10	16	11	11	13	14	53	59	9	8	9	8	6	20	3	4	3	5
Ba#084	A.Br.001/002	34	21	CC3	2	20	14	53	17	2	10	7	16	28	7	76	45	10	16	11	11	13	14	51	65	11	8	9	8	6	4	4	4	3	5
Ba#058	A.Br.001/002	35	1	nd	4	20	14	53	17	2	9		16	28	7	76	45	10	16	11	11	13	14	53	65	11	8	9	8	6			4	3	5
